# Supplementary material for: Fast optimization of statistical potentials for structurally constrained phylogenetic models
Source: BMC Evol Biol. 2009 Sep 9;9:227. doi: 10.1186/1471-2148-9-227 (PMC2754480; doi:10.1186/1471-2148-9-227)
Supplement: Additional file 3 — Contact potentials and solvent accessibility potentials written in an alphabetical order. [file 1471-2148-9-227-S3.txt]

Contact potential parameters
amino acid order: A C D E F G H I K L M N P Q R S T V W Y

-0.0881964 0.172555 0.348397 0.336866 -0.0444176 0.336243 0.33816 -0.0774892 0.435863 -0.245584 -0.0746802 0.32986 0.363204 0.241991 0.244724 0.33735 0.196917 -0.0601244 0.108651 0.118756 
0.172555 -1.27117 0.344291 0.351299 -0.246531 0.313573 -0.0412198 -0.102118 0.246814 -0.261753 -0.184324 0.212077 0.107969 0.148392 0.211543 0.26443 0.19936 -0.0440262 -0.0290509 -0.00121993 
0.348397 0.344291 0.410586 0.631294 0.297549 0.320746 -0.314693 0.329846 -0.688834 0.221213 0.203352 -0.114669 0.460178 0.00292988 -0.778366 0.0680921 0.0637852 0.402581 0.231306 -0.101285 
0.336866 0.351299 0.631294 0.472418 -0.0247011 0.518242 -0.370772 0.0136588 -0.888781 -0.151384 -0.0912826 -0.00820533 0.308829 -0.0559046 -1.00903 0.115381 0.0220514 0.145493 -0.0492177 -0.267574 
-0.0444176 -0.246531 0.297549 -0.0247011 -0.781081 0.341467 -0.172872 -0.504444 -0.176614 -0.735123 -0.710012 0.0741938 -0.119722 -0.202443 -0.194501 0.209673 0.0478155 -0.371082 -0.414962 -0.544263 
0.336243 0.313573 0.320746 0.518242 0.341467 0.234123 0.377636 0.437014 0.329582 0.351052 0.256122 0.191943 0.445118 0.36557 0.263024 0.349878 0.306363 0.394181 0.403634 0.344884 
0.33816 -0.0412198 -0.314693 -0.370772 -0.172872 0.377636 -0.407206 0.0801043 0.365998 -0.173685 -0.278433 0.102949 0.242793 -0.0277533 0.104083 0.138677 0.0565216 0.150452 -0.185474 -0.316087 
-0.0774892 -0.102118 0.329846 0.0136588 -0.504444 0.437014 0.0801043 -0.626812 -0.101027 -0.730964 -0.525032 0.159217 0.132889 -0.0747174 0.010633 0.3012 0.0137866 -0.432557 -0.130716 -0.319005 
0.435863 0.246814 -0.688834 -0.888781 -0.176614 0.329582 0.365998 -0.101027 0.873698 -0.23944 -0.197305 -0.00478472 0.574953 -0.049736 0.763901 0.267216 0.151207 0.0645472 -0.166429 -0.401886 
-0.245584 -0.261753 0.221213 -0.151384 -0.735123 0.351052 -0.173685 -0.730964 -0.23944 -1.00452 -0.693246 0.0690928 -0.0684994 -0.336799 -0.316371 0.190174 -0.112533 -0.596402 -0.398603 -0.556426 
-0.0746802 -0.184324 0.203352 -0.0912826 -0.710012 0.256122 -0.278433 -0.525032 -0.197305 -0.693246 -0.973939 -0.0479707 -0.111912 -0.300612 -0.230563 0.198542 -0.0688106 -0.380274 -0.488581 -0.566624 
0.32986 0.212077 -0.114669 -0.00820533 0.0741938 0.191943 0.102949 0.159217 -0.00478472 0.0690928 -0.0479707 -0.316095 0.288451 -0.115945 0.0783777 0.110392 -0.00642609 0.265101 0.0715755 -0.0711156 
0.363204 0.107969 0.460178 0.308829 -0.119722 0.445118 0.242793 0.132889 0.574953 -0.0684994 -0.111912 0.288451 0.28344 0.156126 0.206253 0.425475 0.294396 0.177678 -0.266024 -0.249608 
0.241991 0.148392 0.00292988 -0.0559046 -0.202443 0.36557 -0.0277533 -0.0747174 -0.049736 -0.336799 -0.300612 -0.115945 0.156126 -0.258259 -0.14435 0.144157 -0.0580422 0.0432564 -0.26747 -0.263551 
0.244724 0.211543 -0.778366 -1.00903 -0.194501 0.263024 0.104083 0.010633 0.763901 -0.316371 -0.230563 0.0783777 0.206253 -0.14435 0.305648 0.277484 0.151483 0.0881696 -0.315524 -0.300311 
0.33735 0.26443 0.0680921 0.115381 0.209673 0.349878 0.138677 0.3012 0.267216 0.190174 0.198542 0.110392 0.425475 0.144157 0.277484 0.205269 0.204309 0.333244 0.288517 0.245381 
0.196917 0.19936 0.0637852 0.0220514 0.0478155 0.306363 0.0565216 0.0137866 0.151207 -0.112533 -0.0688106 -0.00642609 0.294396 -0.0580422 0.151483 0.204309 0.0153926 0.0549045 0.26597 0.134405 
-0.0601244 -0.0440262 0.402581 0.145493 -0.371082 0.394181 0.150452 -0.432557 0.0645472 -0.596402 -0.380274 0.265101 0.177678 0.0432564 0.0881696 0.333244 0.0549045 -0.378807 -0.0333088 -0.173367 
0.108651 -0.0290509 0.231306 -0.0492177 -0.414962 0.403634 -0.185474 -0.130716 -0.166429 -0.398603 -0.488581 0.0715755 -0.266024 -0.26747 -0.315524 0.288517 0.26597 -0.0333088 -0.319452 -0.243701 
0.118756 -0.00121993 -0.101285 -0.267574 -0.544263 0.344884 -0.316087 -0.319005 -0.401886 -0.556426 -0.566624 -0.0711156 -0.249608 -0.263551 -0.300311 0.245381 0.134405 -0.173367 -0.243701 -0.350486 

Solvent accessibility potential parameters: 14 classes (columns)
amino acid order: A C D E F G H I K L M N P Q R S T V W Y

-0.0881964 0.172555 0.348397 0.336866 -0.0444176 0.336243 0.33816 -0.0774892 0.435863 -0.245584 -0.0746802 0.32986 0.363204 0.241991 0.244724 0.33735 0.196917 -0.0601244 0.108651 0.118756 
0.172555 -1.27117 0.344291 0.351299 -0.246531 0.313573 -0.0412198 -0.102118 0.246814 -0.261753 -0.184324 0.212077 0.107969 0.148392 0.211543 0.26443 0.19936 -0.0440262 -0.0290509 -0.00121993 
0.348397 0.344291 0.410586 0.631294 0.297549 0.320746 -0.314693 0.329846 -0.688834 0.221213 0.203352 -0.114669 0.460178 0.00292988 -0.778366 0.0680921 0.0637852 0.402581 0.231306 -0.101285 
0.336866 0.351299 0.631294 0.472418 -0.0247011 0.518242 -0.370772 0.0136588 -0.888781 -0.151384 -0.0912826 -0.00820533 0.308829 -0.0559046 -1.00903 0.115381 0.0220514 0.145493 -0.0492177 -0.267574 
-0.0444176 -0.246531 0.297549 -0.0247011 -0.781081 0.341467 -0.172872 -0.504444 -0.176614 -0.735123 -0.710012 0.0741938 -0.119722 -0.202443 -0.194501 0.209673 0.0478155 -0.371082 -0.414962 -0.544263 
0.336243 0.313573 0.320746 0.518242 0.341467 0.234123 0.377636 0.437014 0.329582 0.351052 0.256122 0.191943 0.445118 0.36557 0.263024 0.349878 0.306363 0.394181 0.403634 0.344884 
0.33816 -0.0412198 -0.314693 -0.370772 -0.172872 0.377636 -0.407206 0.0801043 0.365998 -0.173685 -0.278433 0.102949 0.242793 -0.0277533 0.104083 0.138677 0.0565216 0.150452 -0.185474 -0.316087 
-0.0774892 -0.102118 0.329846 0.0136588 -0.504444 0.437014 0.0801043 -0.626812 -0.101027 -0.730964 -0.525032 0.159217 0.132889 -0.0747174 0.010633 0.3012 0.0137866 -0.432557 -0.130716 -0.319005 
0.435863 0.246814 -0.688834 -0.888781 -0.176614 0.329582 0.365998 -0.101027 0.873698 -0.23944 -0.197305 -0.00478472 0.574953 -0.049736 0.763901 0.267216 0.151207 0.0645472 -0.166429 -0.401886 
-0.245584 -0.261753 0.221213 -0.151384 -0.735123 0.351052 -0.173685 -0.730964 -0.23944 -1.00452 -0.693246 0.0690928 -0.0684994 -0.336799 -0.316371 0.190174 -0.112533 -0.596402 -0.398603 -0.556426 
-0.0746802 -0.184324 0.203352 -0.0912826 -0.710012 0.256122 -0.278433 -0.525032 -0.197305 -0.693246 -0.973939 -0.0479707 -0.111912 -0.300612 -0.230563 0.198542 -0.0688106 -0.380274 -0.488581 -0.566624 
0.32986 0.212077 -0.114669 -0.00820533 0.0741938 0.191943 0.102949 0.159217 -0.00478472 0.0690928 -0.0479707 -0.316095 0.288451 -0.115945 0.0783777 0.110392 -0.00642609 0.265101 0.0715755 -0.0711156 
0.363204 0.107969 0.460178 0.308829 -0.119722 0.445118 0.242793 0.132889 0.574953 -0.0684994 -0.111912 0.288451 0.28344 0.156126 0.206253 0.425475 0.294396 0.177678 -0.266024 -0.249608 
0.241991 0.148392 0.00292988 -0.0559046 -0.202443 0.36557 -0.0277533 -0.0747174 -0.049736 -0.336799 -0.300612 -0.115945 0.156126 -0.258259 -0.14435 0.144157 -0.0580422 0.0432564 -0.26747 -0.263551 
0.244724 0.211543 -0.778366 -1.00903 -0.194501 0.263024 0.104083 0.010633 0.763901 -0.316371 -0.230563 0.0783777 0.206253 -0.14435 0.305648 0.277484 0.151483 0.0881696 -0.315524 -0.300311 
0.33735 0.26443 0.0680921 0.115381 0.209673 0.349878 0.138677 0.3012 0.267216 0.190174 0.198542 0.110392 0.425475 0.144157 0.277484 0.205269 0.204309 0.333244 0.288517 0.245381 
0.196917 0.19936 0.0637852 0.0220514 0.0478155 0.306363 0.0565216 0.0137866 0.151207 -0.112533 -0.0688106 -0.00642609 0.294396 -0.0580422 0.151483 0.204309 0.0153926 0.0549045 0.26597 0.134405 
-0.0601244 -0.0440262 0.402581 0.145493 -0.371082 0.394181 0.150452 -0.432557 0.0645472 -0.596402 -0.380274 0.265101 0.177678 0.0432564 0.0881696 0.333244 0.0549045 -0.378807 -0.0333088 -0.173367 
0.108651 -0.0290509 0.231306 -0.0492177 -0.414962 0.403634 -0.185474 -0.130716 -0.166429 -0.398603 -0.488581 0.0715755 -0.266024 -0.26747 -0.315524 0.288517 0.26597 -0.0333088 -0.319452 -0.243701 
0.118756 -0.00121993 -0.101285 -0.267574 -0.544263 0.344884 -0.316087 -0.319005 -0.401886 -0.556426 -0.566624 -0.0711156 -0.249608 -0.263551 -0.300311 0.245381 0.134405 -0.173367 -0.243701 -0.350486 
